# Supplementary material for: Agency judgments in post-stroke patients with sensorimotor deficits
Source: PLoS One. 2020 Mar 18;15(3):e0230603. doi: 10.1371/journal.pone.0230603 (PMC7080267; doi:10.1371/journal.pone.0230603)
Supplement: S1 File — (XLSX) [file pone.0230603.s001.xlsx]

## Sheet: Sheet1
	Group	Condition	Order	Upper limb	Movement error_cycle 1	Movement error_cycle 2	Movement error_cycle 3	Movement error_cycle 4	Incorrect response
1	PARALYSIS	SELF	FIRST	RIGHT	42.7	25.5	21.4	23.1	0
1	PARALYSIS	OTHER	FIRST	RIGHT	39.8	31.9	28.5	28.2	6
1	NON-PARALYSIS	SELF	SECOND	LEFT	31.1	19.7	23.1	17.8	0
1	NON-PARALYSIS	OTHER	SECOND	LEFT	33.4	35.9	38.5	60.7	0.2
2	PARALYSIS	SELF	FIRST	RIGHT	30.2	30.8	27.6	25	1
2	PARALYSIS	OTHER	FIRST	RIGHT	35.6	33.3	41.4	46.3	3.8
2	NON-PARALYSIS	SELF	SECOND	LEFT	34.7	41.1	27.7	26.4	2.8
2	NON-PARALYSIS	OTHER	SECOND	LEFT	50.5	61	72.5	75.7	2
3	PARALYSIS	SELF	FIRST	LEFT	46.5	35.9	31.2	34	1.4
3	PARALYSIS	OTHER	FIRST	LEFT	39.1	35.2	42.2	40.1	2
3	NON-PARALYSIS	SELF	SECOND	RIGHT	59.2	81.8	64.4	71.9	1.2
3	NON-PARALYSIS	OTHER	SECOND	RIGHT	72.5	97.9	104.6	114.1	6
4	PARALYSIS	SELF	FIRST	LEFT	29.3	41.5	52.9	57.3	0.6
4	PARALYSIS	OTHER	FIRST	LEFT	38.1	81.9	91.5	134.7	3.4
4	NON-PARALYSIS	SELF	SECOND	RIGHT	49.2	47.2	46.4	41.5	4
4	NON-PARALYSIS	OTHER	SECOND	RIGHT	92.2	126	133.4	119.9	3.8
5	PARALYSIS	SELF	SECOND	RIGHT	56.7	32.2	31.9	35.4	0
5	PARALYSIS	OTHER	SECOND	RIGHT	70.8	93.4	123.5	152.4	4.6
5	NON-PARALYSIS	SELF	FIRST	LEFT	29.4	29.9	21.3	38.7	0
5	NON-PARALYSIS	OTHER	FIRST	LEFT	32.5	33.1	41.9	45.2	8
6	PARALYSIS	SELF	SECOND	LEFT	39.8	38.5	55	45.8	0
6	PARALYSIS	OTHER	SECOND	LEFT	45.3	54.3	55.9	64.9	0
6	NON-PARALYSIS	SELF	FIRST	RIGHT	58.4	39.6	38.6	36.8	0
6	NON-PARALYSIS	OTHER	FIRST	RIGHT	60.8	53.6	57.8	59.9	4
7	PARALYSIS	SELF	FIRST	RIGHT	58	65.4	38.3	35.3	2
7	PARALYSIS	OTHER	FIRST	RIGHT	40.1	56	61.8	57.7	5
7	NON-PARALYSIS	SELF	SECOND	LEFT	28.3	20.3	16.2	21.3	1.6
7	NON-PARALYSIS	OTHER	SECOND	LEFT	32.6	44.8	41.7	40.7	2.2
8	PARALYSIS	SELF	FIRST	LEFT	58.8	97.1	86.2	64.7	3.2
8	PARALYSIS	OTHER	FIRST	LEFT	69.1	130.6	125.2	107.6	1.6
8	NON-PARALYSIS	SELF	SECOND	RIGHT	25.5	18.3	18.8	17.4	0
8	NON-PARALYSIS	OTHER	SECOND	RIGHT	23	26.5	26.5	33.6	1.6
9	PARALYSIS	SELF	SECOND	RIGHT	67.8	43.5	37.4	42	3.2
9	PARALYSIS	OTHER	SECOND	RIGHT	87	100.3	109.5	122	1.6
9	NON-PARALYSIS	SELF	FIRST	LEFT	43	44.1	56.1	38.7	1.6
9	NON-PARALYSIS	OTHER	FIRST	LEFT	54.6	82.7	89.5	98.2	1.6
10	PARALYSIS	SELF	SECOND	RIGHT	34.7	28.7	40.3	35.1	0
10	PARALYSIS	OTHER	SECOND	RIGHT	36.8	28.9	37	62.1	0
10	NON-PARALYSIS	SELF	FIRST	LEFT	32.6	34.5	28.6	27.8	1.6
10	NON-PARALYSIS	OTHER	FIRST	LEFT	37.2	33.1	41.9	61.1	0
11	HEALTHY	SELF	FIRST	RIGHT	34.9	26.4	20.9	33.8	0
11	HEALTHY	OTHER	FIRST	RIGHT	42.2	48.6	66.9	79.9	0
12	HEALTHY	SELF	FIRST	RIGHT	32.1	38.4	36.6	44.7	0
12	HEALTHY	OTHER	FIRST	RIGHT	30.6	31.7	30.7	28.1	0
13	HEALTHY	SELF	FIRST	RIGHT	39.1	24	28.5	25.5	0
13	HEALTHY	OTHER	FIRST	RIGHT	51.2	34.9	38.5	39.4	0
14	HEALTHY	SELF	FIRST	RIGHT	41.7	46	47.9	39.6	4.8
14	HEALTHY	OTHER	FIRST	RIGHT	53.4	109	108.8	115.7	4.8
15	HEALTHY	SELF	FIRST	RIGHT	46.7	23.4	30	35.5	0
15	HEALTHY	OTHER	FIRST	RIGHT	34.2	48.1	58.7	67.9	0
16	HEALTHY	SELF	FIRST	RIGHT	29.2	27.2	22.8	23.3	0.8
16	HEALTHY	OTHER	FIRST	RIGHT	41.1	112	148.2	165.2	0
17	HEALTHY	SELF	FIRST	RIGHT	34.1	37.5	34.4	30	1.2
17	HEALTHY	OTHER	FIRST	RIGHT	45	53.1	54.4	66.6	0
18	HEALTHY	SELF	FIRST	RIGHT	45.8	47.9	62.6	72.2	0
18	HEALTHY	OTHER	FIRST	RIGHT	54.1	66.2	100	123.7	0
19	HEALTHY	SELF	FIRST	RIGHT	47.3	41.4	35.1	31.2	0
19	HEALTHY	OTHER	FIRST	RIGHT	49.9	40.2	45.2	49.3	0
20	HEALTHY	SELF	FIRST	RIGHT	24.8	20.9	22.9	16.6	0
20	HEALTHY	OTHER	FIRST	RIGHT	27	23.6	27.6	36.6	0
